# Supplementary material for: Influence of new qualitative productivity forces on quality-effective change in China’s Yangtze river economic belt sports industry: The mediating effect of industry–University–Research Cooperation
Source: PLoS One. 2025 Feb 25;20(2):e0319366. doi: 10.1371/journal.pone.0319366 (PMC11856295; doi:10.1371/journal.pone.0319366)
Supplement: S1 Raw data — (ZIP) [file pone.0319366.s001.zip]

Archive with 4 entries (3 files):
- raw data/Mediator and control variable raw data.xls
- raw data/New Qualitative Productivity Forces raw data.xlsx
- raw data/Sports Industry raw data.xlsx
- raw data/
