# Supplementary material for: Influence of new qualitative productivity forces on quality-effective change in China’s Yangtze river economic belt sports industry: The mediating effect of industry–University–Research Cooperation
Source: PLoS One. 2025 Feb 25;20(2):e0319366. doi: 10.1371/journal.pone.0319366 (PMC11856295; doi:10.1371/journal.pone.0319366)
Supplement: S1 Raw data — (ZIP) [file pone.0319366.s001.zip › raw data/Mediator and control variable raw data.xls]

## Sheet: data
province	year	Cw	Pgdp	Mark	Tec	Ind	Gover	Open
Shanghai	2016	0.601167	116562	11.225	64230	0.657908	0.231503	0.894769
	2017	0.597244	126634	11.233	72806	0.64363	0.229237	0.91986
	2018	0.617663	134982	11.379	92460	0.634318	0.231911	0.890049
	2019	0.597227	157279	11.104	100587	0.730562	0.215314	0.859836
	2020	0.635486	155768	11.544	139780	0.73145	0.209354	0.856114
	2021	0.64911	173630	12.001	179317	0.732747	0.195092	0.903702
	2022	0.681727	179907	12.476	178323	0.741217	0.21036	0.898042
Jiangsu	2016	0.861627	96887	9.639	231033	0.500209	0.129048	0.466776
	2017	0.872357	107150	9.656	227187	0.502735	0.123688	0.501881
	2018	0.871315	115168	9.746	306996	0.506452	0.125069	0.507484
	2019	0.881169	123607	11.494	314395	0.5176	0.127447	0.473895
	2020	0.887803	121231	11.934	499167	0.525276	0.133203	0.461427
	2021	0.891445	137039	12.39	640917	0.514474	0.125341	0.480899
	2022	0.8895	144390	12.864	560127	0.504799	0.121272	0.482073
Zhejiang	2016	0.913873	84916	10.43	221456	0.509831	0.147591	0.4795
	2017	0.909354	92057	10.56	213805	0.526729	0.1437	0.496547
	2018	0.901082	98643	10.802	284621	0.529703	0.148778	0.501967
	2019	0.902492	107624	10.827	285342	0.539332	0.160946	0.498574
	2020	0.901277	100620	11.137	391700	0.557643	0.156034	0.498566
	2021	0.890286	113032	11.456	465468	0.545707	0.149826	0.543731
	2022	0.880254	118496	11.784	443985	0.542819	0.154638	0.585256
Anhui	2016	0.789285	39561	8.49	60983	0.380813	0.209937	0.102792
	2017	0.789227	43401	8.738	58213	0.390799	0.20905	0.116339
	2018	0.808568	47712	8.859	79747	0.397717	0.193235	0.115154
	2019	0.830441	58496	9.194	82524	0.511877	0.200627	0.11929
	2020	0.815482	63426	9.528	119696	0.512511	0.193146	0.13469
	2021	0.829168	70321	9.875	153475	0.511774	0.176704	0.154751
	2022	0.810869	73603	10.234	156584	0.509342	0.186031	0.16914
Jiangxi	2016	0.863351	40400	8.553	31472	0.422269	0.251101	0.12679
	2017	0.863464	43424	8.82	33029	0.422699	0.252908	0.12381
	2018	0.861519	47434	8.947	52819	0.433924	0.249488	0.119486
	2019	0.830037	53164	9.056	59140	0.476749	0.258918	0.123978
	2020	0.85603	56871	9.424	80239	0.481291	0.259467	0.137442
	2021	0.840105	65560	9.806	97372	0.476109	0.228864	0.147891
	2022	0.817486	70923	10.205	75830	0.47588	0.227253	0.196953
Hubei	2016	0.779576	55665	8.63	41822	0.430296	0.192576	0.0771776
	2017	0.779586	60199	8.675	46369	0.44333	0.182658	0.0839989
	2018	0.772306	66616	8.951	64106	0.445722	0.172726	0.0805412
	2019	0.774106	77387	9.438	73940	0.504537	0.175443	0.0816417
	2020	0.765252	74440	9.808	110102	0.513027	0.194253	0.0982035
	2021	0.806553	86416	10.192	155169	0.527832	0.158632	0.102698
	2022	0.828251	92059	10.591	160849	0.511913	0.160489	0.114635
Hunan	2016	0.861874	46382	8.18	34050	0.474236	0.20546	0.0496492
	2017	0.858715	49558	8.447	37916	0.495418	0.203068	0.0599945
	2018	0.852852	52949	8.683	48957	0.519923	0.205881	0.0644624
	2019	0.865484	57540	8.75	54685	0.530359	0.201394	0.0728579
	2020	0.85624	62900	9.037	78723	0.517056	0.201111	0.0792672
	2021	0.859377	69440	9.333	98936	0.512647	0.180741	0.0797298
	2022	0.852686	73598	9.638	92916	0.511298	0.184745	0.0955899
Chongqing	2016	0.808038	58502	8.871	42738	0.473751	0.222039	0.189881
	2017	0.815396	63442	8.672	34780	0.476622	0.216098	0.190768
	2018	0.789973	65933	9.176	45688	0.493595	0.210336	0.208715
	2019	0.795108	75828	9.156	43872	0.531968	0.20536	0.220882
	2020	0.812111	78170	9.483	55377	0.528231	0.195734	0.232358
	2021	0.808467	86879	9.822	76206	0.530118	0.173337	0.252606
	2022	0.820629	90663	10.173	66467	0.529476	0.167969	0.240087
Sichuan	2016	0.521931	40003	8.134	62445	0.469433	0.241679	0.0958638
	2017	0.564806	44651	8.552	64006	0.485152	0.229382	0.118815
	2018	0.574509	48883	9.006	87372	0.487826	0.226271	0.143427
	2019	0.586085	55774	9.06	82066	0.527205	0.223195	0.155322
	2020	0.540822	58126	9.39	108386	0.524109	0.230473	0.166969
	2021	0.536533	64326	9.732	146936	0.525296	0.208273	0.170434
	2022	0.625868	67777	10.087	135507	0.522088	0.209951	0.181208
Guizhou	2016	0.732817	33246	5.567	10425	0.446138	0.361451	0.0291091
	2017	0.685625	37956	6.615	12559	0.446912	0.339021	0.0403148
	2018	0.747656	41244	7.049	19456	0.448855	0.327599	0.0358622
	2019	0.72585	46433	7.384	24729	0.502723	0.354739	0.0284567
	2020	0.711143	46267	7.744	34971	0.509076	0.321053	0.0289848
	2021	0.739235	50808	8.122	39267	0.503962	0.285403	0.0336713
	2022	0.746881	52321	8.518	29382	0.505361	0.29018	0.0346498
Yunnan	2016	0.660555	31093	5.216	12032	0.421721	0.306608	0.0703784
	2017	0.685959	34221	5.694	14230	0.423726	0.309043	0.0780915
	2018	0.697384	37136	5.829	20340	0.403475	0.290941	0.0858547
	2019	0.699363	47944	6.867	22324	0.526381	0.291516	0.0994241
	2020	0.722384	51975	7.188	28943	0.515272	0.284399	0.096844
	2021	0.742957	57686	7.525	41167	0.504192	0.244388	0.0981478
	2022	0.734946	61716	7.877	39497	0.499782	0.231393	0.117151
