# Supplementary material for: Influence of new qualitative productivity forces on quality-effective change in China’s Yangtze river economic belt sports industry: The mediating effect of industry–University–Research Cooperation
Source: PLoS One. 2025 Feb 25;20(2):e0319366. doi: 10.1371/journal.pone.0319366 (PMC11856295; doi:10.1371/journal.pone.0319366)
Supplement: S1 Raw data — (ZIP) [file pone.0319366.s001.zip › raw data/New Qualitative Productivity Forces raw data.xlsx]

## Sheet: Sheet1
province	year	X1 Full-time equivalent of R&D personnel (in man–years)	X2 Number of new start-ups per 100 people (households)	X3 Average years of schooling per capita (in years)	X4 Number of students in school/total population (%)	X5 Expenditure on education/total fiscal expenditure (%)	X6 Tertiary /total employment (%)	X7 GDP/total population (%)	X8 Average wage of employed workers (in Yuan)	X9 Technology market turnover (billion CNY)	X10 Number of robots/total population (%)	X11 Number of green patent applications/patent applications (%)	X12 Sulfur dioxide emissions/GDP (%)	X13 Forest cover (%)	X14 Environmental protection expenditure/public finance expenditure (%)	X15 Number of patents granted/total population (%)	X16 Expenditure on new product development/GDP (%)	X17 Digital economy index (-)	X18 Enterprise digitization level (-)	X19 Fiber length (in km.)	X20 Internet broadband access ports per capita (individual)	X21 Energy consumption/GDP (%)	X22 Renewable energy electricity consumption/electricity consumption of society as a whole (%)
Shanghai	2016	98671.1	1.41045	8.68325	0.0760238	0.12393	0.638195	29887	120503	780.99	13940.3	0.104763	2.175e-06	14	2.17e-06	0.00260357	0.0207448	28	7738	532551	0.646802	0.037615	0.00481151
	2017	88967	1.44094	8.28234	0.0758495	0.121546	0.655447	32925	130765	810.62	19555.7	0.120275	4.191e-07	14	3.26e-06	0.00295239	0.020653	26	10306	582874	0.734063	0.0345695	0.0101849
	2018	88016	1.62028	8.54506	0.0771204	0.115812	0.662962	36011.8	142983	1225.19	25307.4	0.120007	3.082e-07	14.04	3.11e-06	0.00373576	0.0211042	39	12467	617611	0.756291	0.0318062	0.0151852
	2019	80694	1.74097	8.64517	0.0791347	0.109918	0.726442	37987.6	151772	1422.35	30681.8	0.0930317	2.001e-07	14	2.19e-06	0.00405429	0.0223757	18	14560	672080	0.817658	0.030789	0.0157298
	2020	87957	1.91943	8.07676	0.081832	0.121734	0.654294	38963.3	174678	1583.22	35396	0.0875445	1.386e-07	14.04	2.22e-06	0.00561767	0.0223287	42	17833	697997	0.933213	0.0106973	0.0182487
	2021	93966	2.12316	11.7368	0.0849	0.123498	0.655678	43653.2	196053	2545.49	40508.9	0.0406538	1.329e-07	14.04	1.97e-06	0.00720314	0.0251986	54	64874	713202	0.940147	0.0110553	0.0192514
	2022	100972	2.23799	11.7377	0.0884503	0.123293	0.6585	44809.1	217363	3870.73	45621.9	0.0188787	1.495e-07	14.04	2.43e-06	0.00720497	0.0245486	48	74410	755083	1.02496	0.0114134	0.0215745
Jiangsu	2016	451885	1.58197	9.79334	0.116353	0.184627	0.414	77350.9	72684	635.64	34597.3	0.0719144	7.472e-06	15.2	2.85e-06	0.00275663	0.0245634	26	9586	2900000	0.677348	0.0403486	0.0279578
	2017	455468	1.81773	9.66574	0.121612	0.186382	0.429	85900	79741	778.42	51231.5	0.0937535	4.463e-06	15.2	2.66e-06	0.00269722	0.0256112	16	12355	3200000	0.775464	0.0368022	0.0368189
	2018	455530	1.95163	9.97824	0.126459	0.176332	0.440999	93207.5	86590	991.45	67973.9	0.0939088	3.399e-06	15.2	2.65e-06	0.00363481	0.0268219	41	15444	3500000	0.844361	0.0339404	0.0531227
	2019	508375	2.18146	9.69282	0.131066	0.176071	0.456	98656.8	98669	1471.52	81127.3	0.078982	2.885e-06	15.2	2.87e-06	0.0037123	0.0273676	26	16061	3700000	0.85594	0.0329688	0.0588633
	2020	538781	4.43984	9.32812	0.135657	0.175896	0.464746	102808	106034	2087.85	97815.6	0.0764123	1.095e-06	15.2	2.41e-06	0.00588831	0.0272352	32	18820	4000000	0.852264	0.0317801	0.0671509
	2021	612676	3.03161	10.2049	0.139911	0.175753	0.468024	117392	117868	2606.17	113449	0.0327978	7.547e-07	15.2	2.25e-06	0.00753541	0.0289628	41	78496	4200000	0.8776	0.029542	0.0904689
	2022	655930	3.55767	10.0611	0.143277	0.17435	0.463684	122089	124175	2986.78	129082	0.0140775	6.127e-07	15.2	1.86e-06	0.00657812	0.0311248	53	95120	4300000	0.904869	0.0293425	0.0923782
Zhejiang	2016	321845	1.59286	9.65027	0.113006	0.186404	0.447967	47254	74644	198.37	18975.1	0.0596647	2.821e-06	59.4	2.31e-06	0.00364717	0.0211622	33	10518	2300000	0.777441	0.0429085	0.0826192
	2017	333646	1.83701	9.61982	0.1114	0.189919	0.460592	52403.1	82642	324.73	28964.2	0.0804768	2.133e-06	59.4	2.54e-06	0.00346524	0.0209911	23	13778	2800000	0.884136	0.0401312	0.0633373
	2018	394147	1.99175	9.59201	0.111099	0.18222	0.47787	58002.8	90857	590.66	37301.5	0.0774644	1.498e-06	59.43	2.26e-06	0.00453724	0.0224127	41	16307	3000000	0.951852	0.0373689	0.0685931
	2019	451752	2.25411	9.60533	0.112694	0.175538	0.491517	62462	101996	888.01	47254.3	0.0563408	1.246e-06	59.4	2.7e-06	0.00447595	0.0240146	65	17409	3300000	0.985788	0.0358506	0.0867361
	2020	480493	2.63465	9.3412	0.111451	0.186579	0.507389	64689.1	111722	1403.32	48072.5	0.059217	7.961e-07	59.43	2.21e-06	0.00605569	0.0278254	75	22334	3500000	0.932472	0.0381208	0.0779565
	2021	482140	2.64342	9.74106	0.0968966	0.185165	0.503977	74040.8	125351	1855.78	54041.6	0.0276452	5.848e-07	59.43	1.85e-06	0.00711725	0.0310639	62	85086	3700000	0.953791	0.033306	0.0800163
	2022	519168	2.79628	9.67974	0.0982881	0.182834	0.503475	78060.6	131951	2435.07	60010.7	0.0129061	5.201e-07	59.43	1.86e-06	0.00675057	0.0345885	41	101539	4100000	0.982007	0.0284911	0.0837312
Anhui	2016	99451	1.03305	10.209	0.139234	0.164925	0.39724	26307.7	61289	217.37	9043.32	0.0847339	1.034e-05	28.6	2.43e-06	0.00101082	0.0167251	28	2619	1400000	0.418918	0.0481342	0.0657445
	2017	103598	1.19469	10.2266	0.141984	0.163594	0.4009	29676.2	67927	249.57	12908.9	0.102734	6.584e-06	28.6	3.2e-06	0.00096109	0.0171855	17	3110	1800000	0.474202	0.0438702	0.0822127
	2018	106744	1.41928	9.98277	0.146478	0.16939	0.403256	34010.9	77196	321.31	19207.6	0.101765	4.784e-06	28.65	3.17e-06	0.00131249	0.0167593	39	3444	2200000	0.555295	0.0390904	0.0972146
	2019	124491	1.62848	9.95141	0.149376	0.165337	0.405132	36845.5	82127	449.61	23001.5	0.0696586	4.098e-06	28.6	4.22e-06	0.00135463	0.016827	56	3658	2300000	0.571453	0.0376437	0.0967884
	2020	139988	1.71982	9.61311	0.153978	0.168843	0.434166	38061.5	89381	659.57	24863.3	0.0710931	2.853e-06	28.65	2.54e-06	0.0019607	0.0197049	50	4715	2400000	0.580473	0.0386162	0.104255
	2021	170421	1.87169	9.31611	0.13414	0.173318	0.438569	42565.2	97445	1787.71	28290.9	0.0364054	2.009e-06	28.65	2.62e-06	0.00251063	0.021379	47	18982	2500000	0.636185	0.036045	0.126015
	2022	180814	2.00926	9.24678	0.133834	0.169559	0.430101	44607.7	101999	2875.45	31718.5	0.0186425	1.594e-06	28.65	2.39e-06	0.00255564	0.0224177	45	22686	2700000	0.692375	0.0334738	0.12057
Jiangxi	2016	34924	0.928503	10.4222	0.176665	0.183844	0.412993	18388.6	57470	79.01	7252.41	0.0557907	2.491e-05	61.2	2.56e-06	0.0007	0.0119639	28	1492	683454	0.457204	0.0474751	0.193175
	2017	45082	1.10857	10.5275	0.178829	0.184012	0.423997	20210.8	63069	96.21	10260.4	0.0712272	1.569e-05	61.2	2.81e-06	0.00073219	0.0143488	31	1405	1500000	0.440239	0.0443921	0.163326
	2018	67394	1.28152	10.3999	0.186129	0.186044	0.436993	22716.5	70772	115.82	12673	0.0680108	1.098e-05	61.16	2.85e-06	0.00117037	0.0162877	19	1985	1800000	0.450406	0.0408778	0.149072
	2019	85032	1.40888	10.2378	0.18822	0.179825	0.44899	24667.3	76131	148.61	16639	0.0482869	9.207e-06	61.2	3.04e-06	0.00130957	0.0186482	42	1794	1900000	0.52469	0.0391814	0.178997
	2020	100473	1.41708	10.0387	0.190289	0.183335	0.460247	25781.9	80503	233.41	18489.1	0.0503381	3.976e-06	61.16	3.26e-06	0.00177542	0.0182298	44	2129	2100000	0.560433	0.0380443	0.170449
	2021	97497	2.86553	9.50849	0.163811	0.184263	0.466102	29827.8	86116	409.38	21150.7	0.0245814	2.933e-06	61.16	3.38e-06	0.00215549	0.0197802	72	8008	2300000	0.584918	0.0346841	0.171471
	2022	101018	2.92707	9.42902	0.156803	0.181095	0.46922	31213.8	90397	733.88	23812.3	0.0120037	2.435e-06	61.16	3.26e-06	0.0016747	0.0195426	31	9182	2400000	0.597465	0.0313239	0.173158
Hubei	2016	96340	1.08826	10.0716	0.121411	0.163066	0.401321	33353	61113	903.84	16694.3	0.0904505	6.53e-06	39.6	2.28e-06	0.00071065	0.0122927	35	3030	1200000	0.440897	0.0476629	0.829511
	2017	94241	1.26623	9.74058	0.12228	0.161933	0.413572	37235	67736	1033.08	21680.4	0.107235	4.665e-06	39.6	2.05e-06	0.00078538	0.012354	35	3250	1400000	0.441313	0.0434537	0.847175
	2018	105041	1.30838	9.99312	0.127151	0.146817	0.425697	42021.9	76017	1204.09	25737	0.106058	2.875e-06	39.61	2.89e-06	0.00108342	0.0140403	25	3869	1600000	0.500472	0.0396984	0.762169
	2019	115743	1.29717	10.1136	0.132482	0.143924	0.434892	45429	81524	1429.84	31132.6	0.0789621	2.571e-06	39.6	3.53e-06	0.00124751	0.0151885	23	3993	1800000	0.516666	0.0381166	0.671893
	2020	125066	1.1564	9.82842	0.139111	0.141186	0.462128	43004.5	87782	1665.81	34965.8	0.0743339	2.26e-06	39.61	2.61e-06	0.00191654	0.016975	39	4532	2000000	0.560749	0.0365349	0.836567
	2021	147504	1.7565	9.70214	0.112264	0.151497	0.463481	50091.2	100190	2090.78	39394.5	0.0360044	1.839e-06	39.61	2.12e-06	0.00266157	0.0185661	37	18554	2200000	0.629121	0.0349532	0.734773
	2022	168695	2.36778	9.83844	0.112936	0.148319	0.452976	52741.7	104318	3010	43823.2	0.0174391	1.612e-06	39.61	1.97e-06	0.00275238	0.0189603	29	20442	2300000	0.695797	0.0333714	0.700973
Hunan	2016	86440.4	0.828728	10.5081	0.144906	0.162856	0.362444	30853.4	60160	105.63	5713.41	0.105283	1.002e-05	49.7	2.71e-06	0.00051396	0.0116681	24	2203	1300000	0.361549	0.0481145	0.442463
	2017	94228	1.00056	10.5842	0.147746	0.162362	0.374851	33828.1	65994	203.19	8732.68	0.119871	8.156e-06	49.7	2.51e-06	0.00057163	0.014485	20	2843	1900000	0.367256	0.0449331	0.410968
	2018	102800	1.16209	10.4652	0.152223	0.158661	0.385109	36329.7	73300	281.61	11305.4	0.101351	6.314e-06	49.69	2.55e-06	0.00073786	0.0148639	44	3528	2000000	0.425185	0.0427859	0.353298
	2019	106946	1.14821	10.3703	0.156627	0.158073	0.394711	39894.1	77563	490.69	13847.1	0.0750332	4.795e-06	49.7	3.03e-06	0.00082357	0.0165438	36	3403	2000000	0.451497	0.0401087	0.345933
	2020	121470	1.21273	10.0841	0.159511	0.157709	0.47561	41542.6	82356	735.95	16643.1	0.071508	2.465e-06	49.69	2.92e-06	0.00118464	0.0180538	50	3960	2100000	0.487919	0.0374314	0.364209
	2021	143908	1.43259	9.79536	0.140441	0.16499	0.480049	45713.4	88874	1261.26	19340.5	0.0348087	1.857e-06	49.69	2.34e-06	0.00149405	0.0205629	50	16482	2400000	0.53051	0.0347542	0.336501
	2022	174121	1.55243	9.7708	0.13931	0.166866	0.484312	47558.6	94590	2542.89	22037.9	0.0169441	1.463e-06	49.69	1.85e-06	0.00140696	0.0231294	36	18041	2800000	0.564503	0.032077	0.330381
Chongqing	2016	47392	1.12759	10.0326	0.141652	0.14373	0.459785	18023	67386	147.19	10121.4	0.079791	7.174e-06	43.1	3.41e-06	0.00137423	0.0166454	50	842	817013	0.528508	0.0442878	0.272281
	2017	56416	1.21897	9.91629	0.141214	0.144433	0.478952	20066.3	73272	51.36	13740.9	0.0861434	6.1e-06	43.1	3.6e-06	0.00110641	0.0164455	31	1165	930677	0.615608	0.0412582	0.270925
	2018	61956	1.25876	9.7193	0.141331	0.149967	0.499059	21588.8	81764	188.35	17424.2	0.0822507	4.248e-06	43.11	3.56e-06	0.00144439	0.0143593	77	1323	1100000	0.709965	0.0396363	0.239723
	2019	62424	1.4443	9.75665	0.145911	0.150228	0.511114	23605.8	89714	56.65	17487.1	0.0715167	3.177e-06	43.1	3.6e-06	0.00137623	0.0144032	76	1470	1200000	0.727198	0.037656	0.221224
	2020	69843	1.57465	9.42824	0.144654	0.154266	0.52327	25041.4	98380	117.79	21390.8	0.0687973	2.696e-06	43.11	3.67e-06	0.00172573	0.0159735	95	1656	1300000	0.738182	0.0354395	0.252133
	2021	83845	1.80047	9.84789	0.147551	0.164414	0.52458	28077.3	106966	184.52	24095	0.0661813	1.802e-06	43.11	3.41e-06	0.00237222	0.0174518	87	4828	1400000	0.813135	0.0330208	0.231335
	2022	83623	1.96667	9.82551	0.151346	0.168038	0.511557	28576.1	111424	559.47	26799.3	0.0636647	1.606e-06	43.11	3.59e-06	0.00206847	0.0188969	87	6739	1500000	0.830556	0.0306022	0.223788
Sichuan	2016	60146	0.881893	10.0693	0.129681	0.162551	0.389951	33138.5	65781	299.3	7792.16	0.0815032	9.291e-06	38	2.08e-06	0.00075682	0.0075441	20	3552	1900000	0.449595	0.0565988	1.36887
	2017	71968	1.20269	9.96929	0.1315	0.159774	0.404007	37905.1	71631	405.83	12329	0.0982721	5.888e-06	38	2.27e-06	0.00077218	0.00817832	18	4269	2500000	0.567351	0.0507293	1.39586
	2018	77848	1.25922	9.6624	0.134599	0.150582	0.41791	42902.1	80464	996.7	15114.3	0.0999824	4.468e-06	38.03	2.34e-06	0.00105002	0.00909046	13	5430	2800000	0.649021	0.046422	1.31724
	2019	78289	1.29006	9.5662	0.136511	0.152576	0.432011	46363.8	86855	1211.95	19476	0.0764166	4.059e-06	38	2.67e-06	0.00098271	0.00862742	34	4937	3300000	0.70219	0.0448432	1.29568
	2020	90128	1.47076	9.48968	0.137384	0.15057	0.443625	48501.6	91928	1244.59	19842	0.0758954	3.363e-06	38.03	2.4e-06	0.00129483	0.0101028	34	5170	3500000	0.750795	0.0436808	1.27561
	2021	95650	1.54136	9.1978	0.138557	0.154519	0.446372	54088	100469	1388.69	22297.1	0.0328906	2.511e-06	38.03	1.99e-06	0.00175509	0.0105384	64	24647	3700000	0.8013	0.0417272	1.17971
	2022	117859	1.68706	9.2086	0.142107	0.156533	0.431364	56610.2	105002	1643.53	24752.2	0.0142537	2.159e-06	38.03	1.98e-06	0.00161819	0.0109521	52	29052	4400000	0.768326	0.0397735	1.17377
Guizhou	2016	15773.9	0.764327	10.0029	0.185408	0.197904	0.3301	11792.3	69678	20.44	1989.61	0.0771874	2.999e-05	43.8	2.96e-06	0.00027741	0.00466801	95	763	792205	0.296416	0.0814592	0.636006
	2017	18786.4	1.24195	9.83746	0.184793	0.195546	0.3515	13605.4	75109	80.74	2872.71	0.0865357	2.638e-05	43.8	2.73e-06	0.00033024	0.00424692	95	979	866172	0.348572	0.0723683	0.574558
	2018	20041	1.24689	9.82577	0.188057	0.196026	0.3728	15353.2	82597	171.1	2834.36	0.0855577	2.12e-05	43.77	2.69e-06	0.00050905	0.00479551	95	986	1100000	0.401732	0.0653675	0.53916
	2019	23164	1.31401	9.88621	0.19381	0.179469	0.3941	16769.3	87970	227.18	3425.93	0.0559917	1.394e-05	43.8	3.2e-06	0.00064265	0.0051092	61	944	1200000	0.457341	0.0621553	0.562628
	2020	26261	1.40844	9.54381	0.197402	0.187009	0.415433	17860.4	94276	249.11	3761.55	0.0603049	9.933e-06	43.77	2.56e-06	0.00090649	0.00537732	51	905	1200000	0.452183	0.058943	0.613707
	2021	26717	1.50578	8.64467	0.198525	0.202031	0.420467	19458.6	99324	289.27	4169.51	0.0292574	7.354e-06	43.77	2.83e-06	0.00101939	0.00565303	61	3881	1300000	0.530922	0.0557308	0.52887
	2022	29129	1.59086	8.71207	0.198271	0.197446	0.394569	20010.4	99598	390.72	4577.46	0.0141945	6.122e-06	43.77	2e-06	0.00076198	0.00599688	53	4567	1700000	0.618869	0.0525185	0.573344
Yunnan	2016	17166	0.674678	9.79873	0.153141	0.173573	0.338	16369	63562	58.26	2385.06	0.117339	2.759e-05	55	3e-06	0.00025726	0.00540249	44	462	914164	0.358018	0.0655263	1.74014
	2017	21393	0.833931	10.0153	0.154272	0.174748	0.3581	18486	73515	84.76	3383.21	0.127548	1.407e-05	55	3.15e-06	0.00030322	0.0054095	21	581	1100000	0.354093	0.0603916	1.76135
	2018	24048	0.828129	9.8188	0.155848	0.177353	0.378001	20880.6	80525	89.49	4552.06	0.124497	1.185e-05	55.04	2.78e-06	0.00043249	0.00462356	18	795	1500000	0.417312	0.0555061	1.75715
	2019	29440	0.889637	9.6509	0.158531	0.158026	0.384616	23223.8	91811	82.7	4138.75	0.0920709	1.015e-05	55.04	3.02e-06	0.00047357	0.00516711	88	899	2000000	0.443591	0.0523515	1.73804
	2020	28894	0.977435	9.49447	0.1617	0.166621	0.385959	24555.7	98287	49.95	5010.97	0.0932828	7.192e-06	55.04	2.49e-06	0.00061291	0.00488685	66	1076	2200000	0.46969	0.0528673	1.60981
	2021	28234	1.15452	8.73289	0.164179	0.17233	0.392213	27161.6	104286	106.1	5594.9	0.0392316	6.373e-06	55.04	2.06e-06	0.00087776	0.00515434	55	3823	2400000	0.518522	0.0494314	1.54969
	2022	27950	1.23057	8.7652	0.168336	0.173869	0.377331	28556.1	108739	218.95	6178.83	0.0164995	6.464e-06	55.04	2.19e-06	0.00084162	0.00560301	25	4374	2600000	0.565828	0.0495815	1.47821
