# Supplementary material for: Influence of new qualitative productivity forces on quality-effective change in China’s Yangtze river economic belt sports industry: The mediating effect of industry–University–Research Cooperation
Source: PLoS One. 2025 Feb 25;20(2):e0319366. doi: 10.1371/journal.pone.0319366 (PMC11856295; doi:10.1371/journal.pone.0319366)
Supplement: S1 Raw data — (ZIP) [file pone.0319366.s001.zip › raw data/Sports Industry raw data.xlsx]

## Sheet: Sheet1
province	year	Y1 Total output of the sports industry (billion CNY)	Y2 Value added of the sports industry (billion CNY)	Y3 Area of sports space per capita (m2)	Y4 Expenditures of the Sports Lottery Community Chest (billion CNY)	Y5 Total output of the sports industry as a percentage of GDP (%)	Y6 Value added by the sports industry as a percentage of GDP (%)
Shanghai	2016	1045.87	421.27	1.83	75241	3.49941	1.40954
	2017	1266.93	470.26	1.96	86998	3.84793	1.42828
	2018	1496.11	556.9	2.23	114351	4.1545	1.54644
	2019	1780.88	558.96	2.38	116133	4.68806	1.47143
	2020	1621.62	560.19	2.41	109041	4.16192	1.43774
	2021	1737.8	596.31	2.44	121970	3.98092	1.36602
	2022	1862.58	640.45	2.51	134899	4.1567	1.42929
Jiangsu	2016	3154.09	1049.54	2.01	450164	4.07764	1.35686
	2017	3585.64	1219.58	2.17	519180	4.17567	1.42027
	2018	4066.18	1387.2	2.48	664970	4.3625	1.48829
	2019	4620.42	1570.94	2.79	575565	4.68333	1.59233
	2020	4881.8	1641.79	2.5	515943	4.74848	1.59695
	2021	5652.78	1915.14	3.48	479153	4.81529	1.6314
	2022	5963.68	2026.98	4.03	442363	4.88469	1.66024
Zhejiang	2016	1683	526	1.83	303779	3.5616	1.11313
	2017	1843	593	1.97	356888	3.51697	1.13161
	2018	2304	752	2.16	243357	3.97222	1.29649
	2019	2615	845	2.34	204923	4.18655	1.35282
	2020	2776	881	2.32	182854	4.29129	1.3619
	2021	4272	1362	2.55	220084	5.76979	1.83953
	2022	4648	1444	2.8	265455	5.95435	1.84984
Anhui	2016	534	220	1.15	115453	2.02982	0.836257
	2017	723.18	257.36	1.47	146406	2.4369	0.867227
	2018	986.2	360.3	1.78	214907	2.89966	1.05937
	2019	1186.4	437.6	2	204248	3.21993	1.18766
	2020	1201.5	461.4	2.2	144746	3.15673	1.21225
	2021	1293.5	498.3	2.36	192328	3.03887	1.17067
	2022	1392.05	538.16	2.62	175056	3.12065	1.20643
Jiangxi	2016	338.78	136.45	1.5	72212	1.84234	0.742036
	2017	574.58	235.98	1.66	113970	2.84294	1.16759
	2018	901.35	305.35	1.84	182404	3.96782	1.34418
	2019	1050.67	353.68	1.88	157303	4.25938	1.4338
	2020	1200	402	2.08	130856	4.65441	1.55923
	2021	1484.76	501.12	2.38	160537	4.97777	1.68004
	2022	1680.16	556.49	2.53	147216	5.38275	1.78283
Hubei	2016	877.88	407.47	1.5	144782	2.63209	1.22169
	2017	1085.61	484.45	1.63	223122	2.91556	1.30106
	2018	1339.38	591.73	1.75	292794	3.18733	1.40814
	2019	1571.8	699.38	1.88	256378	3.4599	1.5395
	2020	1302.36	503.04	2	211528	3.02843	1.16974
	2021	1599.92	623.82	2.17	276042	3.19401	1.24537
	2022	1782.65	696.94	2.48	299556	3.37996	1.32142
Hunan	2016	763.53	298.55	1.2	115367	2.47469	0.967637
	2017	863.74	345.81	2	180453	2.55332	1.02226
	2018	967.43	394.65	1.42	216989	2.66292	1.0863
	2019	1066.89	443.03	1.68	142917	2.67431	1.11052
	2020	879.69	372.99	1.75	93912	2.11756	0.897849
	2021	1036.5	435.1	1.86	142500	2.26738	0.951798
	2022	1177.23	469.23	2.2	125825	2.47533	0.986635
Chongqing	2016	309.15	143.94	1.47	64305	1.71531	0.798646
	2017	362.59	162.66	1.57	100979	1.80696	0.810613
	2018	423.99	185.82	1.67	125045	1.96394	0.860724
	2019	504.72	213.55	1.75	127944	2.13812	0.904651
	2020	541.33	226.37	1.84	100419	2.16174	0.903983
	2021	659.09	265.18	2.08	147223	2.34741	0.944464
	2022	694.34	279.62	2.27	170554	2.42979	0.97851
Sichuan	2016	848.9	298.73	0.93	126707	2.56167	0.901459
	2017	1008.7	355.75	1.05	132763	2.66112	0.938528
	2018	1163.86	414.92	1.16	205292	2.71283	0.967132
	2019	1582.68	602.61	1.52	228964	3.41361	1.29974
	2020	1734.02	648.02	1.58	199764	3.57518	1.33608
	2021	1993.39	735.05	2.07	311494	3.68546	1.35899
	2022	2170.8	792.7	2.28	355858	3.83464	1.40028
Guizhou	2016	120.31	54.96	0.81	85899	1.02023	0.466063
	2017	170.96	80.18	1.17	98664	1.25656	0.589325
	2018	213.7	96.86	1.53	140022	1.39189	0.630878
	2019	280.32	113.11	1.6	124332	1.67163	0.674506
	2020	271.85	112.42	1.99	123970	1.52208	0.629437
	2021	301.93	124.25	2.06	133552	1.55165	0.638535
	2022	410.84	140.38	2.13	138858	2.05313	0.701535
Yunnan	2016	43.81	20.47	1.37	187758	0.26764	0.125053
	2017	49.72	31.14	1.51	206372	0.26896	0.168452
	2018	108.89	47.38	1.55	256030	0.521489	0.226909
	2019	132.41	72.09	1.79	237639	0.570148	0.310414
	2020	129.75	73.46	1.85	232762	0.528391	0.299157
	2021	148.32	83.86	2.31	265812	0.546065	0.308745
	2022	458	172.75	2.5	279578	1.60386	0.60495
